# Supplementary material for: Neglected Zone VII Extensor Tendons Reconstruction with a Palmaris Longus Tendon Autograft
Source: Medicina (Kaunas). 2025 Feb 1;61(2):249. doi: 10.3390/medicina61020249 (PMC11857434; doi:10.3390/medicina61020249)
Supplement: Supplementary file 1 [file medicina-61-00249-s001.zip]

Archive with 3 entries (3 files):
- video S1.MOV
- video S2.MOV
- video S3.MOV
